# Supplementary material for: Biodegradable Bone Implants as a New Hope to Reduce Device-Associated Infections—A Systematic Review
Source: Bioengineering (Basel). 2022 Aug 22;9(8):409. doi: 10.3390/bioengineering9080409 (PMC9405200; doi:10.3390/bioengineering9080409)
Supplement: Supplementary file 1 [file bioengineering-09-00409-s001.zip]

Archive with 1 entries (1 files):
- bioengineering-1829237-supplementary.pdf
